# Supplementary material for: Clinical Potential of DNA Methylation in Gastric Cancer: A Meta-Analysis
Source: PLoS One. 2012 Apr 27;7(4):e36275. doi: 10.1371/journal.pone.0036275 (PMC3338684; doi:10.1371/journal.pone.0036275)
Supplement: Table S2 — List of methylated genes and their component studies for comparing differences in normal tissue, plasma and serum between gastric cancer and non-cancer subjects. Meta-analysis odd ratios (OR) and 95% confidence interval were computed for all methylated genes analysed. Red and bold fonts were used to indicate significant differences between groups. COBRA: combined bisulfite restriction analysis; MSP: methylation-specific polymerase chain reaction; QMSP: quantitative methylation-specific polymerase chain reaction. (XLS) [file pone.0036275.s004.xls]

## Sheet: GC vs non-cancer
Gene	No. of Studies	First Author	Year	PMID	Methods	Sample type	Meth% (GC)	n (GC)	Meth% (non-cancer)	n (non-cancer)	Overall OR (95% CI, Random Effects)
ADRA1B	1	Noda	2007	17242706	MSP	tissue (fresh frozen)	2	8	0	3	2.69 [0.10, 73.20]
BX161496	1	Zheng	2011	21945024	MSP	tissue (not specified)	22	32	4	21	9.35 [2.50, 35.04]
CDH1	3	Kaise	2008	18205664	MSP	tissue (not specified)	30	34	36	68	8.54 [5.17, 14.09]
		Oue	2006	16475210	MSP	tissue (fresh frozen)	4	25	0	10
		Tahara	2010	20150736	MSP	tissue (fresh frozen)	105	125	65	180
CDH4	1	Miotto	2004	15548679	MSP	tissue (not specified)	17	21	0	10	81.67 [3.98, 1673.88]
CDKN1A	2	Arisawa	2008	18097597	MSP	tissue (fresh frozen)	0	39	0	46	3.28 [0.13, 82.77]
		Tahara	2007	17438355	MSP	tissue (fresh frozen)	1	43	0	46
CHFR	2	Honda	2004	15138487	MSP	tissue (fresh frozen)	4	71	1	91	8.55 [1.49, 49.13]
		Hu	2010	21302620	MSP	tissue (fresh frozen)	16	70	0	30
CYP26B1	1	Zheng	2011	21945024	MSP	tissue (not specified)	31	32	6	21	77.50 [8.55, 702.90]
DAPK	3	Hu	2010	21302620	MSP	tissue (fresh frozen)	10	70	0	30	6.42 [3.89, 10.60]
		Kaise	2008	18205664	MSP	tissue (not specified)	31	34	48	68
		Tahara	2010	20150736	MSP	tissue (fresh frozen)	104	125	76	180
FAM84A	1	Zheng	2011	21945024	MSP	tissue (not specified)	25	32	18	21	0.60 [0.14, 2.62]
FLNC	1	Oue	2006	16475210	MSP	tissue (fresh frozen)	2	25	0	10	2.23 [0.10, 50.71]
GRIN2B	1	Liu	2007	17620329	QMSP	tissue (fresh frozen)	11	28	1	20	12.29 [1.43, 105.45]
HAND1	1	Oue	2006	16475210	MSP	tissue (fresh frozen)	0	25	0	10	Not estimable
HLTF	3	Hamai	2003	12901794	MSP	tissue (fresh frozen)	1	15	0	10	2.88 [0.45, 18.46]
		Leung	2003	12766908	MSP	tissue (fresh frozen)	1	10	0	10
		Oue	2006	16475210	MSP	tissue (fresh frozen)	3	25	0	10
HRASLS	1	Oue	2006	16475210	MSP	tissue (fresh frozen)	0	25	0	10	Not estimable
KCNA4	1	Zheng	2011	21945024	MSP	tissue (not specified)	29	32	4	21	41.08 [8.19, 205.99]
LOX	1	Oue	2006	16475210	MSP	tissue (fresh frozen)	3	25	0	10	3.27 [0.15, 69.14]
MGMT	1	Oue	2006	16475210	MSP	tissue (fresh frozen)	2	25	0	10	2.23 [0.10, 50.71]
MLH1	1	Oue	2006	16475210	MSP	tissue (fresh frozen)	0	25	0	10	Not estimable
p14	3	Arisawa	2008	18097597	MSP	tissue (fresh frozen)	10	39	12	46	1.45 [0.81, 2.60]
		Tahara	2007	17438355	MSP	tissue (fresh frozen)	11	43	12	46
		Tahara	2010	20150736	MSP	tissue (fresh frozen)	63	125	58	180
p16	6	Arisawa	2008	18097597	MSP	tissue (fresh frozen)	11	39	2	46	2.91 [1.35, 6.30]
		Hu	2010	21302620	MSP	tissue (fresh frozen)	9	70	0	30
		Kaise	2008	18205664	MSP	tissue (not specified)	23	34	17	68
		Oue	2006	16475210	MSP	tissue (fresh frozen)	3	25	0	10
		Tahara	2007	17438355	MSP	tissue (fresh frozen)	24	43	23	46
		Tahara	2010	20150736	MSP	tissue (fresh frozen)	55	125	63	180
PRDM2	2	Oshimo	2004	15069684	MSP	tissue (fresh frozen)	3	14	0	12	6.52 [0.77, 55.51]
		Oue	2006	16475210	MSP	tissue (fresh frozen)	5	25	0	10
RARB	1	Oue	2006	16475210	MSP	tissue (fresh frozen)	4	25	0	10	4.40 [0.22, 89.48]
RELN	1	Dohi	2010	19956836	COBRA	tissue (fresh frozen)	12	15	0	3	25.00 [1.03, 608.09]
RUNX3	1	Hu	2010	21302620	MSP	tissue (fresh frozen)	19	70	0	30	23.10 [1.35, 396.36]
SCGB3A1	1	Gong	2011	21274384	MSP	tissue (fresh frozen)	17	38	0	10	17.09 [0.93, 312.63]
SFRP1	1	Cheng	2007	17848950	MSP	tissue (fresh frozen)	25	30	0	10	97.36 [4.93, 1922.50]
SFRP2	1	Cheng	2007	17848950	MSP	tissue (fresh frozen)	6	30	0	10	5.57 [0.29, 108.15]
SFRP4	1	Cheng	2007	17848950	MSP	tissue (fresh frozen)	6	30	0	10	5.57 [0.29, 108.15]
SFRP5	1	Cheng	2007	17848950	MSP	tissue (fresh frozen)	15	30	0	10	21.00 [1.13, 390.57]
SOCS1	1	Oshimo	2004	15386345	MSP	tissue (fresh frozen)	3	25	0	10	3.27 [0.15, 69.14]
TFPI2	1	Takada	2010	20113832	COBRA	tissue (fresh frozen)	4	18	0	3	2.17 [0.09, 50.51]
THBD	1	Oue	2006	16475210	MSP	tissue (fresh frozen)	3	25	0	10	3.27 [0.15, 69.14]
TMEFF2	1	Ivanauskas	2008	18799374	QMSP	tissue (fresh frozen)	27	48	1	11	12.86 [1.52, 108.54]
WT1	1	Zheng	2011	21945024	MSP	tissue (not specified)	25	32	5	21	11.43 [3.09, 42.27]
MLH1	1	Kolesnikova	2008	18837952	MSP	plasma	5	20	2	22	3.33 [0.57, 19.59]
MGMT	1	Kolesnikova	2008	18837952	MSP	plasma	14	20	8	22	4.08 [1.12, 14.86]
p15	1	Kolesnikova	2008	18837952	MSP	plasma	10	20	4	22	4.50 [1.12, 18.13]
RNF180	1	Cheung	2011	21717426	COBRA	plasma	18	32	0	64	164.59 [9.37, 2891.77]
RPRM	1	Bernal	2008	18829507	MSP	plasma	41	43	3	31	191.33 [30.01, 1220.01]
RASSF2	1	Nagasaka	2009	19700653	Hi-SA	fecal	4	21	0	4	2.31 [0.10, 51.37]
SFRP2	1	Nagasaka	2009	19700653	Hi-SA	fecal	10	21	0	4	8.22 [0.39, 171.64]
CDH1	3	Ichikawa	2004	15330201	MSP	serum	26	109	0	10	15.27 [2.77, 84.28]
		Lee	2002	12060614	MSP	serum	31	54	0	30
		Koike	2004	15334633	MSP	serum	9	41	0	10
DAPK	1	Lee	2002	12060614	MSP	serum	26	54	0	30	56.72 [3.30, 974.73]
GSTP1	1	Lee	2002	12060614	MSP	serum	8	54	0	30	11.15 [0.62, 200.33]
SULF1	1	Chen	2009	19006069	MSP	serum	11	20	4	21	5.19 [1.28, 21.08]
p15	1	Lee	2002	12060614	MSP	serum	30	54	0	30	75.94 [4.42, 1305.71]
p16	5	Abbaszadegan	2008	18395906	MSP	serum	14	52	0	50	12.69 [3.49, 46.10]
		Ichikawa	2004	15330201	MSP	serum	20	109	0	10
		Kanyama	2003	12824886	MSP	serum	6	60	0	16
		Lee	2002	12060614	MSP	serum	28	54	0	30
		Koike	2004	15334633	MSP	serum	9	41	0	10
RARB	2	Ikoma	2007	17591100	MSP	serum	26	109	0	10	5.10 [0.65, 40.04]
		Koike	2004	15334633	MSP	serum	6	41	0	10
SFRP2	1	Cheng	2007	17848950	MSP	serum	12	18	0	18	71.15 [3.67, 1379.46]
SOCS1	1	Chan	2004	15483389	QMSP	serum	5	6	1	6	25.00 [1.20, 520.73]
